# Supplementary material for: Binge drinking differentially affects cortical and subcortical microstructure
Source: Addict Biol. 2017 Jan 20;23(1):403–11. doi: 10.1111/adb.12493 (PMC5811821; doi:10.1111/adb.12493)
Supplement: Supplementary file 1 — Supporting Info Item [file ADB-23-403-s001.zip]

Archive with 3 entries (3 files):
- Slide3.tiff
- Slide4.tiff
- supp.docx
